# Supplementary material for: AFB1 Triggers Lipid Metabolism Disorders through the PI3K/Akt Pathway and Mediates Apoptosis Leading to Hepatotoxicity
Source: Foods. 2024 Jan 3;13(1):163. doi: 10.3390/foods13010163 (PMC10778638; doi:10.3390/foods13010163)
Supplement: Supplementary file 1 [file foods-13-00163-s001.zip]

Archive with 1 entries (1 files):
- foods-2768502-supplementary.pdf
